# Supplementary material for: Rivers and landscape ecology of a plant virus, Rice yellow mottle virus along the Niger Valley
Source: Virus Evol. 2021 Aug 17;7(2):veab072. doi: 10.1093/ve/veab072 (PMC9927878; doi:10.1093/ve/veab072)
Supplement: veab072_Supp [file veab072_supp.zip]

Archive with 1 entries (1 files):
- Supplementary files for review.pdf
